# Supplementary material for: Tranilast Reduces Intestinal Ischemia Reperfusion Injury in Rats Through the Upregulation of Heme-Oxygenase (HO)-1
Source: J Clin Med. 2025 May 7;14(9):3254. doi: 10.3390/jcm14093254 (PMC12072342; doi:10.3390/jcm14093254)
Supplement: Supplementary file 1 [file jcm-14-03254-s001.zip]

Archive with 1 entries (1 files):
- jcm-3458568-supplementary.pdf
